# Supplementary material for: Biosynthesis of Polyhydroxyalkanoate Terpolymer from Methanol via the Reverse β-Oxidation Pathway in the Presence of Lanthanide
Source: Microorganisms. 2022 Jan 15;10(1):184. doi: 10.3390/microorganisms10010184 (PMC8780949; doi:10.3390/microorganisms10010184)
Supplement: Supplementary file 1 [file microorganisms-10-00184-s001.zip]

Archive with 1 entries (1 files):
- microorganisms-1462903-supplementary.pdf
